# Supplementary material for: TyG Index and Related Indices Predicting Hypertension: Mediation by Neutrophil-to-Lymphocyte Ratio in Multiple Chinese Cohorts
Source: Nutrients. 2025 Sep 3;17(17):2859. doi: 10.3390/nu17172859 (PMC12430566; doi:10.3390/nu17172859)
Supplement: Supplementary file 1 [file nutrients-17-02859-s001.zip]

Archive with 1 entries (1 files):
- nutrients-3839557-supplementary.pdf
